# Supplementary material for: Is it safe to nest near conspicuous neighbours? Spatial patterns in predation risk associated with the density of American Golden-Plover nests
Source: PeerJ. 2016 Aug 10;4:e2193. doi: 10.7717/peerj.2193 (PMC4991854; doi:10.7717/peerj.2193)
Supplement: Data S1 [file peerj-04-2193-s001.xlsx]

## Sheet: Read-me
Read me
Variable	Definition	Possible Codes	Code Definition
nat.nest.id	Id of the focal natural nest (American golden plover)	amgp.14.002
		amgp.14.051
		etc.
art.nest.id	Id of the artificial nest	amgp.14.002.030
		amgp.14.051.030
		etc.
dist	Distance between the artifical nest and the associated focal natural nest (in meters)
dist2	Square of the distance between the artifical nest and the associated focal natural nest (in meters)
dist.a	Distance to the closest active natural nest of American golden plover (in meters)
dist.a2	Square of the distance to the closest active natural nest of American golden plover (in meters)
day	Number of exposure days of the artificial nest
survival	Survival of the artifical nest	1	Active
		0	Depredated
upper.cover	Vertical concealment of the artificial nest (in %)
habitat	Habitat type	Mesic
		Wetland
nb.250a	Density of active nests of American golden plovers within a radius of 250 m around the artificial nest

## Sheet: Data
nat.nest.id	art.nest.id	dist	dist2	dist.a	dist.a2	day	survival	upper.cover	habitat	nb.250a
amgp.14.002	amgp.14.002.030	30.8058	949	30.8058	949	1	1	0	Mesic	1
amgp.14.002	amgp.14.002.030	30.8058	949	30.8058	949	2	1	0	Mesic	1
amgp.14.002	amgp.14.002.030	30.8058	949	30.8058	949	4	1	0	Mesic	1
amgp.14.002	amgp.14.002.030	30.8058	949	368.782	136000	6	0	0	Mesic	0
amgp.14.002	amgp.14.002.030	30.8058	949	368.782	136000	8	0	0	Mesic	0
amgp.14.002	amgp.14.002.030	30.8058	949	368.782	136000	12	0	0	Mesic	0
amgp.14.002	amgp.14.002.050	48.8262	2384	48.8262	2384	1	1	0	Mesic	1
amgp.14.002	amgp.14.002.050	48.8262	2384	48.8262	2384	2	1	0	Mesic	1
amgp.14.002	amgp.14.002.050	48.8262	2384	48.8262	2384	4	1	0	Mesic	1
amgp.14.002	amgp.14.002.050	48.8262	2384	381.477	145525	6	0	0	Mesic	0
amgp.14.002	amgp.14.002.050	48.8262	2384	381.477	145525	8	0	0	Mesic	0
amgp.14.002	amgp.14.002.050	48.8262	2384	381.477	145525	12	0	0	Mesic	0
amgp.14.002	amgp.14.002.100	100.623	10125	100.623	10125	1	1	0	Mesic	1
amgp.14.002	amgp.14.002.100	100.623	10125	100.623	10125	2	1	0	Mesic	1
amgp.14.002	amgp.14.002.100	100.623	10125	100.623	10125	4	1	0	Mesic	1
amgp.14.002	amgp.14.002.100	100.623	10125	428.292	183434	6	0	0	Mesic	0
amgp.14.002	amgp.14.002.100	100.623	10125	428.292	183434	8	0	0	Mesic	0
amgp.14.002	amgp.14.002.100	100.623	10125	428.292	183434	12	0	0	Mesic	0
amgp.14.002	amgp.14.002.200	202.588	41042	202.588	41042	1	1	0	Mesic	1
amgp.14.002	amgp.14.002.200	202.588	41042	202.588	41042	2	1	0	Mesic	1
amgp.14.002	amgp.14.002.200	202.588	41042	202.588	41042	4	1	0	Mesic	1
amgp.14.002	amgp.14.002.200	202.588	41042	516.047	266305	6	1	0	Mesic	0
amgp.14.002	amgp.14.002.200	202.588	41042	516.047	266305	8	1	0	Mesic	0
amgp.14.002	amgp.14.002.200	202.588	41042	516.047	266305	12	1	0	Mesic	0
amgp.14.002	amgp.14.002.500	500.469	250469	500.469	250469	1	1	0.3	Wetland	0
amgp.14.002	amgp.14.002.500	500.469	250469	500.469	250469	2	1	0.3	Wetland	0
amgp.14.002	amgp.14.002.500	500.469	250469	500.469	250469	4	1	0.3	Wetland	0
amgp.14.002	amgp.14.002.500	500.469	250469	500.469	250469	6	1	0.3	Wetland	0
amgp.14.002	amgp.14.002.500	500.469	250469	500.469	250469	8	1	0.3	Wetland	0
amgp.14.002	amgp.14.002.500	500.469	250469	500.469	250469	12	1	0.3	Wetland	0
amgp.14.051	amgp.14.051.030	31.0483	964	31.0483	964	1	1	0.6	Wetland	1
amgp.14.051	amgp.14.051.030	31.0483	964	31.0483	964	2	0	0.6	Wetland	1
amgp.14.051	amgp.14.051.030	31.0483	964	31.0483	964	4	0	0.6	Wetland	1
amgp.14.051	amgp.14.051.030	31.0483	964	31.0483	964	6	0	0.6	Wetland	1
amgp.14.051	amgp.14.051.030	31.0483	964	31.0483	964	8	0	0.6	Wetland	1
amgp.14.051	amgp.14.051.030	31.0483	964	31.0483	964	12	0	0.6	Wetland	1
amgp.14.051	amgp.14.051.050	49.6488	2465	49.6488	2465	1	1	0.1	Wetland	1
amgp.14.051	amgp.14.051.050	49.6488	2465	49.6488	2465	2	0	0.1	Wetland	1
amgp.14.051	amgp.14.051.050	49.6488	2465	49.6488	2465	4	0	0.1	Wetland	1
amgp.14.051	amgp.14.051.050	49.6488	2465	49.6488	2465	6	0	0.1	Wetland	1
amgp.14.051	amgp.14.051.050	49.6488	2465	49.6488	2465	8	0	0.1	Wetland	1
amgp.14.051	amgp.14.051.050	49.6488	2465	49.6488	2465	12	0	0.1	Wetland	1
amgp.14.051	amgp.14.051.100	100.663	10133	100.663	10133	1	1	0	Mesic	1
amgp.14.051	amgp.14.051.100	100.663	10133	100.663	10133	2	1	0	Mesic	1
amgp.14.051	amgp.14.051.100	100.663	10133	100.663	10133	4	1	0	Mesic	1
amgp.14.051	amgp.14.051.100	100.663	10133	100.663	10133	6	0	0	Mesic	1
amgp.14.051	amgp.14.051.100	100.663	10133	100.663	10133	8	0	0	Mesic	1
amgp.14.051	amgp.14.051.100	100.663	10133	100.663	10133	12	0	0	Mesic	1
amgp.14.051	amgp.14.051.200	201.249	40501	201.249	40501	1	1	0.1	Mesic	1
amgp.14.051	amgp.14.051.200	201.249	40501	201.249	40501	2	1	0.1	Mesic	1
amgp.14.051	amgp.14.051.200	201.249	40501	201.249	40501	4	1	0.1	Mesic	1
amgp.14.051	amgp.14.051.200	201.249	40501	201.249	40501	6	0	0.1	Mesic	1
amgp.14.051	amgp.14.051.200	201.249	40501	201.249	40501	8	0	0.1	Mesic	1
amgp.14.051	amgp.14.051.200	201.249	40501	201.249	40501	12	0	0.1	Mesic	1
amgp.14.051	amgp.14.051.500	501.519	251521	501.519	251521	1	1	0	Mesic	0
amgp.14.051	amgp.14.051.500	501.519	251521	501.519	251521	2	1	0	Mesic	0
amgp.14.051	amgp.14.051.500	501.519	251521	501.519	251521	4	1	0	Mesic	0
amgp.14.051	amgp.14.051.500	501.519	251521	501.519	251521	6	1	0	Mesic	0
amgp.14.051	amgp.14.051.500	501.519	251521	501.519	251521	8	0	0	Mesic	0
amgp.14.051	amgp.14.051.500	501.519	251521	501.519	251521	12	0	0	Mesic	0
amgp.14.052	amgp.14.052.030	33.1361	1098	33.1361	1098	1	1	0	Mesic	1
amgp.14.052	amgp.14.052.030	33.1361	1098	33.1361	1098	2	1	0	Mesic	1
amgp.14.052	amgp.14.052.030	33.1361	1098	33.1361	1098	4	1	0	Mesic	1
amgp.14.052	amgp.14.052.030	33.1361	1098	33.1361	1098	6	0	0	Mesic	1
amgp.14.052	amgp.14.052.030	33.1361	1098	33.1361	1098	8	0	0	Mesic	1
amgp.14.052	amgp.14.052.030	33.1361	1098	33.1361	1098	12	0	0	Mesic	1
amgp.14.052	amgp.14.052.050	49.3964	2440	49.3964	2440	1	1	0.2	Wetland	1
amgp.14.052	amgp.14.052.050	49.3964	2440	49.3964	2440	2	1	0.2	Wetland	1
amgp.14.052	amgp.14.052.050	49.3964	2440	49.3964	2440	4	1	0.2	Wetland	1
amgp.14.052	amgp.14.052.050	49.3964	2440	49.3964	2440	6	0	0.2	Wetland	1
amgp.14.052	amgp.14.052.050	49.3964	2440	49.3964	2440	8	0	0.2	Wetland	1
amgp.14.052	amgp.14.052.050	49.3964	2440	49.3964	2440	12	0	0.2	Wetland	1
amgp.14.052	amgp.14.052.100	100.02	10004	100.02	10004	1	1	0.1	Mesic	1
amgp.14.052	amgp.14.052.100	100.02	10004	100.02	10004	2	1	0.1	Mesic	1
amgp.14.052	amgp.14.052.100	100.02	10004	100.02	10004	4	1	0.1	Mesic	1
amgp.14.052	amgp.14.052.100	100.02	10004	100.02	10004	6	1	0.1	Mesic	1
amgp.14.052	amgp.14.052.100	100.02	10004	100.02	10004	8	1	0.1	Mesic	1
amgp.14.052	amgp.14.052.100	100.02	10004	100.02	10004	12	0	0.1	Mesic	1
amgp.14.052	amgp.14.052.200	199.725	39890	199.725	39890	1	1	0	Mesic	1
amgp.14.052	amgp.14.052.200	199.725	39890	199.725	39890	2	1	0	Mesic	1
amgp.14.052	amgp.14.052.200	199.725	39890	199.725	39890	4	1	0	Mesic	1
amgp.14.052	amgp.14.052.200	199.725	39890	199.725	39890	6	1	0	Mesic	1
amgp.14.052	amgp.14.052.200	199.725	39890	199.725	39890	8	1	0	Mesic	1
amgp.14.052	amgp.14.052.200	199.725	39890	199.725	39890	12	1	0	Mesic	1
amgp.14.052	amgp.14.052.500	501.913	251917	501.913	251917	1	1	0	Wetland	0
amgp.14.052	amgp.14.052.500	501.913	251917	501.913	251917	2	1	0	Wetland	0
amgp.14.052	amgp.14.052.500	501.913	251917	501.913	251917	4	1	0	Wetland	0
amgp.14.052	amgp.14.052.500	501.913	251917	501.913	251917	6	1	0	Wetland	0
amgp.14.052	amgp.14.052.500	501.913	251917	501.913	251917	8	1	0	Wetland	0
amgp.14.052	amgp.14.052.500	501.913	251917	501.913	251917	12	1	0	Wetland	0
amgp.14.053	amgp.14.053.030	28.6356	820	28.6356	820	1	1	0	Mesic	2
amgp.14.053	amgp.14.053.030	28.6356	820	28.6356	820	2	1	0	Mesic	2
amgp.14.053	amgp.14.053.030	28.6356	820	28.6356	820	4	1	0	Mesic	2
amgp.14.053	amgp.14.053.030	28.6356	820	28.6356	820	6	0	0	Mesic	2
amgp.14.053	amgp.14.053.030	28.6356	820	28.6356	820	8	0	0	Mesic	2
amgp.14.053	amgp.14.053.030	28.6356	820	569.014	323777	12	0	0	Mesic	0
amgp.14.053	amgp.14.053.050	50.2195	2522	50.2195	2522	1	1	0	Mesic	2
amgp.14.053	amgp.14.053.050	50.2195	2522	50.2195	2522	2	1	0	Mesic	2
amgp.14.053	amgp.14.053.050	50.2195	2522	50.2195	2522	4	1	0	Mesic	2
amgp.14.053	amgp.14.053.050	50.2195	2522	50.2195	2522	6	0	0	Mesic	2
amgp.14.053	amgp.14.053.050	50.2195	2522	50.2195	2522	8	0	0	Mesic	2
amgp.14.053	amgp.14.053.050	50.2195	2522	548.636	301001	12	0	0	Mesic	0
amgp.14.053	amgp.14.053.100	98.4886	9700	98.4886	9700	1	1	0	Mesic	2
amgp.14.053	amgp.14.053.100	98.4886	9700	98.4886	9700	2	1	0	Mesic	2
amgp.14.053	amgp.14.053.100	98.4886	9700	98.4886	9700	4	1	0	Mesic	2
amgp.14.053	amgp.14.053.100	98.4886	9700	98.4886	9700	6	0	0	Mesic	2
amgp.14.053	amgp.14.053.100	98.4886	9700	98.4886	9700	8	0	0	Mesic	2
amgp.14.053	amgp.14.053.100	98.4886	9700	503.501	253513	12	0	0	Mesic	0
amgp.14.053	amgp.14.053.200	198.645	39460	198.645	39460	1	1	0	Mesic	1
amgp.14.053	amgp.14.053.200	198.645	39460	198.645	39460	2	1	0	Mesic	1
amgp.14.053	amgp.14.053.200	198.645	39460	198.645	39460	4	1	0	Mesic	1
amgp.14.053	amgp.14.053.200	198.645	39460	198.645	39460	6	1	0	Mesic	1
amgp.14.053	amgp.14.053.200	198.645	39460	198.645	39460	8	1	0	Mesic	1
amgp.14.053	amgp.14.053.200	198.645	39460	427.968	183157	12	1	0	Mesic	0
amgp.14.001	amgp.14.053.500	284.113	80720	284.113	80720	1	1	0.2	Wetland	0
amgp.14.001	amgp.14.053.500	284.113	80720	284.113	80720	2	0	0.2	Wetland	0
amgp.14.001	amgp.14.053.500	284.113	80720	284.113	80720	4	0	0.2	Wetland	0
amgp.14.001	amgp.14.053.500	284.113	80720	284.113	80720	6	0	0.2	Wetland	0
amgp.14.001	amgp.14.053.500	284.113	80720	284.113	80720	8	0	0.2	Wetland	0
amgp.14.001	amgp.14.053.500	284.113	80720	284.113	80720	12	0	0.2	Wetland	0
amgp.14.054	amgp.14.054.030	29.2062	853	29.2062	853	1	1	0	Mesic	1
amgp.14.054	amgp.14.054.030	29.2062	853	29.2062	853	2	1	0	Mesic	1
amgp.14.054	amgp.14.054.030	29.2062	853	29.2062	853	4	1	0	Mesic	1
amgp.14.054	amgp.14.054.030	29.2062	853	29.2062	853	6	1	0	Mesic	1
amgp.14.054	amgp.14.054.030	29.2062	853	29.2062	853	8	1	0	Mesic	1
amgp.14.054	amgp.14.054.030	29.2062	853	29.2062	853	12	1	0	Mesic	1
amgp.14.054	amgp.14.054.050	50.2494	2525	50.2494	2525	1	1	0	Mesic	1
amgp.14.054	amgp.14.054.050	50.2494	2525	50.2494	2525	2	1	0	Mesic	1
amgp.14.054	amgp.14.054.050	50.2494	2525	50.2494	2525	4	1	0	Mesic	1
amgp.14.054	amgp.14.054.050	50.2494	2525	50.2494	2525	6	0	0	Mesic	1
amgp.14.054	amgp.14.054.050	50.2494	2525	50.2494	2525	8	0	0	Mesic	1
amgp.14.054	amgp.14.054.050	50.2494	2525	50.2494	2525	12	0	0	Mesic	1
amgp.14.054	amgp.14.054.100	102.069	10418	102.069	10418	1	1	0.2	Wetland	1
amgp.14.054	amgp.14.054.100	102.069	10418	102.069	10418	2	0	0.2	Wetland	1
amgp.14.054	amgp.14.054.100	102.069	10418	102.069	10418	4	0	0.2	Wetland	1
amgp.14.054	amgp.14.054.100	102.069	10418	102.069	10418	6	0	0.2	Wetland	1
amgp.14.054	amgp.14.054.100	102.069	10418	102.069	10418	8	0	0.2	Wetland	1
amgp.14.054	amgp.14.054.100	102.069	10418	102.069	10418	12	0	0.2	Wetland	1
amgp.14.054	amgp.14.054.200	200.644	40258	200.644	40258	1	1	0	Mesic	1
amgp.14.054	amgp.14.054.200	200.644	40258	200.644	40258	2	0	0	Mesic	1
amgp.14.054	amgp.14.054.200	200.644	40258	200.644	40258	4	0	0	Mesic	1
amgp.14.054	amgp.14.054.200	200.644	40258	200.644	40258	6	0	0	Mesic	1
amgp.14.054	amgp.14.054.200	200.644	40258	200.644	40258	8	0	0	Mesic	1
amgp.14.054	amgp.14.054.200	200.644	40258	200.644	40258	12	0	0	Mesic	1
amgp.14.054	amgp.14.054.500	501.65	251653	501.65	251653	1	1	0.2	Wetland	0
amgp.14.054	amgp.14.054.500	501.65	251653	501.65	251653	2	1	0.2	Wetland	0
amgp.14.054	amgp.14.054.500	501.65	251653	501.65	251653	4	1	0.2	Wetland	0
amgp.14.054	amgp.14.054.500	501.65	251653	501.65	251653	6	1	0.2	Wetland	0
amgp.14.054	amgp.14.054.500	501.65	251653	501.65	251653	8	0	0.2	Wetland	0
amgp.14.054	amgp.14.054.500	501.65	251653	501.65	251653	12	0	0.2	Wetland	0
amgp.14.151	amgp.14.151.030	55.2268	3050	55.2268	3050	1	1	0.1	Wetland	1
amgp.14.151	amgp.14.151.030	55.2268	3050	55.2268	3050	2	1	0.1	Wetland	1
amgp.14.151	amgp.14.151.030	55.2268	3050	330.106	108970	4	1	0.1	Wetland	0
amgp.14.151	amgp.14.151.030	55.2268	3050	330.106	108970	6	0	0.1	Wetland	0
amgp.14.151	amgp.14.151.030	55.2268	3050	525.187	275821	8	0	0.1	Wetland	0
amgp.14.151	amgp.14.151.030	55.2268	3050	610.941	373249	12	0	0.1	Wetland	0
amgp.14.151	amgp.14.151.050	75.7166	5733	75.7166	5733	1	1	0.2	Wetland	1
amgp.14.151	amgp.14.151.050	75.7166	5733	75.7166	5733	2	1	0.2	Wetland	1
amgp.14.151	amgp.14.151.050	75.7166	5733	318.002	101125	4	1	0.2	Wetland	0
amgp.14.151	amgp.14.151.050	75.7166	5733	318.002	101125	6	0	0.2	Wetland	0
amgp.14.151	amgp.14.151.050	75.7166	5733	509.001	259082	8	0	0.2	Wetland	0
amgp.14.151	amgp.14.151.050	75.7166	5733	629.883	396752	12	0	0.2	Wetland	0
amgp.14.151	amgp.14.151.100	124.403	15476	124.403	15476	1	1	0.4	Wetland	1
amgp.14.151	amgp.14.151.100	124.403	15476	124.403	15476	2	1	0.4	Wetland	1
amgp.14.151	amgp.14.151.100	124.403	15476	294.462	86708	4	1	0.4	Wetland	0
amgp.14.151	amgp.14.151.100	124.403	15476	294.462	86708	6	0	0.4	Wetland	0
amgp.14.151	amgp.14.151.100	124.403	15476	473.017	223745	8	0	0.4	Wetland	0
amgp.14.151	amgp.14.151.100	124.403	15476	675.746	456633	12	0	0.4	Wetland	0
amgp.14.151	amgp.14.151.200	225.601	50896	225.601	50896	1	1	0.1	Wetland	2
amgp.14.151	amgp.14.151.200	225.601	50896	225.601	50896	2	1	0.1	Wetland	2
amgp.14.151	amgp.14.151.200	225.601	50896	263.059	69200	4	1	0.1	Wetland	1
amgp.14.151	amgp.14.151.200	225.601	50896	263.059	69200	6	0	0.1	Wetland	1
amgp.14.151	amgp.14.151.200	225.601	50896	402.881	162313	8	0	0.1	Wetland	0
amgp.14.151	amgp.14.151.200	225.601	50896	687.954	473281	12	0	0.1	Wetland	0
amgp.14.102	amgp.14.151.500	336.757	113405	336.757	113405	1	1	1	Wetland	0
amgp.14.102	amgp.14.151.500	336.757	113405	336.757	113405	2	1	1	Wetland	0
amgp.14.102	amgp.14.151.500	336.757	113405	336.757	113405	4	1	1	Wetland	0
amgp.14.102	amgp.14.151.500	336.757	113405	336.757	113405	6	0	1	Wetland	0
amgp.14.102	amgp.14.151.500	336.757	113405	336.757	113405	8	0	1	Wetland	0
amgp.14.102	amgp.14.151.500	336.757	113405	682.2	465397	12	0	1	Wetland	0
amgp.14.154	amgp.14.154.030	30	900	30	900	1	1	0.4	Mesic	1
amgp.14.154	amgp.14.154.030	30	900	30	900	2	1	0.4	Mesic	1
amgp.14.154	amgp.14.154.030	30	900	30	900	4	1	0.4	Mesic	1
amgp.14.154	amgp.14.154.030	30	900	30	900	6	1	0.4	Mesic	1
amgp.14.154	amgp.14.154.030	30	900	30	900	8	1	0.4	Mesic	1
amgp.14.154	amgp.14.154.030	30	900	30	900	12	1	0.4	Mesic	1
amgp.14.154	amgp.14.154.050	51.0882	2610	51.0882	2610	1	1	0.3	Mesic	1
amgp.14.154	amgp.14.154.050	51.0882	2610	51.0882	2610	2	1	0.3	Mesic	1
amgp.14.154	amgp.14.154.050	51.0882	2610	51.0882	2610	4	1	0.3	Mesic	1
amgp.14.154	amgp.14.154.050	51.0882	2610	51.0882	2610	6	1	0.3	Mesic	1
amgp.14.154	amgp.14.154.050	51.0882	2610	51.0882	2610	8	1	0.3	Mesic	1
amgp.14.154	amgp.14.154.050	51.0882	2610	51.0882	2610	12	1	0.3	Mesic	1
amgp.14.154	amgp.14.154.100	100.499	10100	100.499	10100	1	1	0	Mesic	1
amgp.14.154	amgp.14.154.100	100.499	10100	100.499	10100	2	1	0	Mesic	1
amgp.14.154	amgp.14.154.100	100.499	10100	100.499	10100	4	1	0	Mesic	1
amgp.14.154	amgp.14.154.100	100.499	10100	100.499	10100	6	1	0	Mesic	1
amgp.14.154	amgp.14.154.100	100.499	10100	100.499	10100	8	0	0	Mesic	1
amgp.14.154	amgp.14.154.100	100.499	10100	100.499	10100	12	0	0	Mesic	1
amgp.14.154	amgp.14.154.200	202.428	40977	202.428	40977	1	1	0	Mesic	2
amgp.14.154	amgp.14.154.200	202.428	40977	202.428	40977	2	1	0	Mesic	2
amgp.14.154	amgp.14.154.200	202.428	40977	202.428	40977	4	1	0	Mesic	2
amgp.14.154	amgp.14.154.200	202.428	40977	202.428	40977	6	1	0	Mesic	2
amgp.14.154	amgp.14.154.200	202.428	40977	202.428	40977	8	1	0	Mesic	2
amgp.14.154	amgp.14.154.200	202.428	40977	202.428	40977	12	0	0	Mesic	1
amgp.14.156	amgp.14.154.500	138.398	19154	138.398	19154	1	1	0.1	Wetland	1
amgp.14.156	amgp.14.154.500	138.398	19154	138.398	19154	2	1	0.1	Wetland	1
amgp.14.156	amgp.14.154.500	138.398	19154	138.398	19154	4	1	0.1	Wetland	1
amgp.14.156	amgp.14.154.500	138.398	19154	138.398	19154	6	1	0.1	Wetland	1
amgp.14.156	amgp.14.154.500	138.398	19154	138.398	19154	8	1	0.1	Wetland	1
amgp.14.156	amgp.14.154.500	138.398	19154	138.398	19154	12	1	0.1	Wetland	1
